# Supplementary material for: Effects of upadacitinib on enthesitis in patients with psoriatic arthritis: a post hoc analysis of SELECT-PsA 1 and 2 trials
Source: Rheumatology (Oxford). 2024 Feb 8;63(11):3146–54. doi: 10.1093/rheumatology/keae057 (PMC11534117; doi:10.1093/rheumatology/keae057)
Supplement: keae057_Supplementary_Data [file keae057_supplementary_data.zip]

Archive with 4 entries (3 files):
- keae057_Supplementary_Data/
- keae057_Supplementary_Data/rhe-23-1387-File008.jpg
- keae057_Supplementary_Data/rhe-23-1387-File009.jpg
- keae057_Supplementary_Data/rhe-23-1387-File010.docx
